# Supplementary material for: Integrated metabolomics and transcriptomics insights on flavonoid biosynthesis of a medicinal functional forage, Agriophyllum squarrosum (L.), based on a common garden trial covering six ecotypes
Source: Front Plant Sci. 2022 Sep 20;13:985572. doi: 10.3389/fpls.2022.985572 (PMC9530573; doi:10.3389/fpls.2022.985572)
Supplement: Supplementary file 1 [file Data_Sheet_1.xlsx]

## Sheet: TableS1
Supplementary Table 1.Details of the 22 environmental factors introduced in th present research
V	X	Y	alt	im	aat10dem	aat0dem	pa	aridity	tmin6	tmax6	pre6	SD	UVB6	bio1	bio2	bio3	bio4	bio5	bio6	bio7	bio8	bio9	bio10	bio11	bio12	bio13	bio14	bio15	bio16	bio17	bio18	bio19
XSW	109.963	40.2414	1181	-2889	28391	33111	3076	1810	12.63	25.73	51	2910	1.78373	6.3125	12.2083	26.8315	1236.3	28.1	-17.4	45.5	18.85	-9.9	20.8167	-9.9	343	92	2	112.027	223	9	218	9
AEX	122.428	42.8749	251	-1743	30136	35318	4404	1318	14.2	25.93	85.67	2775	1.61413	6.375	12.25	25.5208	1355.61	28.3	-19.7	48	22.1833	-11.25	22.1833	-11.25	485	140	2	111.37	321	9	321	9
JST	87.1601	42.0512	1052	-5332	30903	33104	754	9397	15.43	29.23	15.33	2851	1.79253	10.05	13.4667	29.2119	1213.99	31.8	-14.3	46.1	23.9833	-5.86667	23.9833	-5.86667	87	18	1	88.2455	49	4	49	4
NM	120.415	43.0168	370	-2334	29127	34003	3888	1490	13.8	26.63	73.67	2961	1.64784	6.825	12.9833	27.9813	1293.63	28.8	-17.6	46.4	22	-9.78333	22	-9.78333	386	121	1	123.251	278	6	278	6
DL	98.1237	36.4238	3130	-3298	11607	17759	1914	2004	5.73	19.2	45.33	2997	1.74376	3.40417	13.7083	35.2399	916.623	22.1	-16.8	38.9	14.2667	-7.33333	14.2667	-8.28333	263	59	5	84.6364	148	17	148	21
TGX	100.571	36.1667	2911	-1774	19849	23166	3257	918	5.67	18.57	55	2801	1.62745	3.07917	14.9083	36.72	926.232	20.9	-19.7	40.6	13.65	-9.08333	13.65	-9.08333	321	72	1	103.134	196	4	196	4
R	X	Y	alt	im	aat10dem	aat0dem	pa	aridity	tmin8	tmax8	pre8	SD	UVB8	bio1	bio2	bio3	bio4	bio5	bio6	bio7	bio8	bio9	bio10	bio11	bio12	bio13	bio14	bio15	bio16	bio17	bio18	bio19
XSW	109.963	40.2414	1181	-2889	28391	33111	3076	1810	8.1	19.93	51	2910	1.63975	6.3125	12.2083	26.8315	1236.3	28.1	-17.4	45.5	18.85	-9.9	20.8167	-9.9	343	92	2	112.027	223	9	218	9
AEX	122.428	42.8749	251	-1743	30136	35318	4404	1318	9.4	21.33	60.33	2775	1.48666	6.375	12.25	25.5208	1355.61	28.3	-19.7	48	22.1833	-11.25	22.1833	-11.25	485	140	2	111.37	321	9	321	9
JST	87.1601	42.0512	1052	-5332	30903	33104	754	9397	10.3	24.73	9.33	2851	1.70788	10.05	13.4667	29.2119	1213.99	31.8	-14.3	46.1	23.9833	-5.86667	23.9833	-5.86667	87	18	1	88.2455	49	4	49	4
NM	120.415	43.0168	370	-2334	29127	34003	3888	1490	8.53	21.67	46	2961	1.53734	6.825	12.9833	27.9813	1293.63	28.8	-17.6	46.4	22	-9.78333	22	-9.78333	386	121	1	123.251	278	6	278	6
DL	98.1237	36.4238	3130	-3298	11607	17759	1914	2004	2.63	16.3	25.67	2997	1.75785	3.40417	13.7083	35.2399	916.623	22.1	-16.8	38.9	14.2667	-7.33333	14.2667	-8.28333	263	59	5	84.6364	148	17	148	21
TGX	100.571	36.1667	2911	-1774	19849	23166	3257	918	2.37	15.8	44	2801	1.65276	3.07917	14.9083	36.72	926.232	20.9	-19.7	40.6	13.65	-9.08333	13.65	-9.08333	321	72	1	103.134	196	4	196	4

## Sheet: TableS2
Supplementary Table 2. Climatic variants resources in the present research.
Abbr.	Meaning	Resource
MMTR	BIO2 Mean Diurnal Range	www.worldclim.org
I	BIO3 Isothermality
TS	BIO4 Temperature Seasonality
MATWM	BIO5 Max Temperature of Warmest Month
TAR	BIO7 Temperature Annual Range
MTWEQ	BIO8 Mean Temperature of Wettest Quarter
MTWAQ	BIO10 Mean Temperature of Warmest Quarter
PWM	BIO13 Precipitation of Wettest Month
PS	BIO15 Precipitation Seasonality
PWEQ	BIO16 Precipitation of Wettest Quarter
PWAQ	BIO18 Precipitation of Warmest Quarter
ALT	altitude	field measurement
aat10	accumulated temperature, ≥10℃	DOI:10.12078/2017121301
aat0	accumulated temperature, ≥0℃
IM	wettability
ARID	aridity
Tmin	average minimum temperature in June/August
Tmax	average maximum temperature in June/August
Tmean	average temperature in June/August
pre	average precipitation in June/August
SD	sunshine duration	www.geodata.cn
UVB	UVB radiation quantity

## Sheet: TableS3
Supplementary Table 3. KEGG enrichment of the five modules
Cluster	ID	Description	GeneRatio	p.adjust	Count	Cluster	ID	Description	GeneRatio	p.adjust	Count
MEblue	ko03010	Ribosome	36/374	8.99e-05	36	MEfloralwhite	ko00340	Histidine metabolism	1/6	0.0932274	1
	ko03013	RNA transport	15/374	0.985181	15		ko00760	Nicotinate and nicotinamide metabolism	1/6	0.0932274	1
	ko04626	Plant-pathogen interaction	15/374	0.985181	15		ko03060	Protein export	1/6	0.0932274	1
	ko04075	Plant hormone signal transduction	13/374	0.985181	13		ko00380	Tryptophan metabolism	1/6	0.126093	1
	ko03040	Spliceosome	13/374	0.985181	13		ko00230	Purine metabolism	1/6	0.135757	1
	ko04141	Protein processing in endoplasmic reticulum	12/374	0.985181	12		ko04626	Plant-pathogen interaction	1/6	0.195765	1
	ko00500	Starch and sucrose metabolism	12/374	0.985181	12	MElightgreen	ko04141	Protein processing in endoplasmic reticulum	3/21	0.357635	3
	ko03008	Ribosome biogenesis in eukaryotes	12/374	0.985181	12		ko00940	Phenylpropanoid biosynthesis	1/21	0.593517	1
	ko04144	Endocytosis	11/374	0.985181	11		ko03013	RNA transport	1/21	0.579538	1
	ko04016	MAPK signaling pathway - plant	10/374	0.985181	10		ko00500	Starch and sucrose metabolism	2/21	0.357635	2
	ko03018	RNA degradation	10/374	0.985181	10		ko00010	Glycolysis / Gluconeogenesis	2/21	0.357635	2
	ko00230	Purine metabolism	9/374	0.985181	9		ko00040	Pentose and glucuronate interconversions	1/21	0.449135	1
	ko00940	Phenylpropanoid biosynthesis	8/374	0.993202	8		ko00480	Glutathione metabolism	1/21	0.449135	1
	ko00480	Glutathione metabolism	8/374	0.985181	8		ko00620	Pyruvate metabolism	2/21	0.357635	2
	ko03015	mRNA surveillance pathway	8/374	0.985181	8		ko04146	Peroxisome	1/21	0.387814	1
	ko00010	Glycolysis / Gluconeogenesis	7/374	0.985181	7		ko00260	Glycine, serine and threonine metabolism	1/21	0.37231	1
	ko00190	Oxidative phosphorylation	7/374	0.985181	7		ko00561	Glycerolipid metabolism	2/21	0.357635	2
	ko00564	Glycerophospholipid metabolism	7/374	0.985181	7		ko04712	Circadian rhythm - plant	1/21	0.370951	1
	ko00561	Glycerolipid metabolism	7/374	0.985181	7		ko00860	Porphyrin and chlorophyll metabolism	1/21	0.360439	1
	ko00860	Porphyrin and chlorophyll metabolism	7/374	0.985181	7		ko00380	Tryptophan metabolism	1/21	0.357635	1
	ko04070	Phosphatidylinositol signaling system	7/374	0.985181	7		ko00020	Citrate cycle (TCA cycle)	1/21	0.357635	1
	ko03022	Basal transcription factors	7/374	0.985181	7		ko00240	Pyrimidine metabolism	1/21	0.357635	1
	ko00040	Pentose and glucuronate interconversions	6/374	0.985181	6		ko00900	Terpenoid backbone biosynthesis	1/21	0.357635	1
	ko00520	Amino sugar and nucleotide sugar metabolism	6/374	0.985181	6		ko00330	Arginine and proline metabolism	1/21	0.357635	1
	ko00270	Cysteine and methionine metabolism	6/374	0.985181	6		ko00410	beta-Alanine metabolism	1/21	0.357635	1
	ko04712	Circadian rhythm - plant	6/374	0.985181	6		ko00970	Aminoacyl-tRNA biosynthesis	1/21	0.357635	1
	ko00195	Photosynthesis	6/374	0.985181	6		ko03022	Basal transcription factors	1/21	0.357635	1
	ko03420	Nucleotide excision repair	6/374	0.985181	6		ko00250	Alanine, aspartate and glutamate metabolism	1/21	0.357635	1
	ko03030	DNA replication	6/374	0.985181	6		ko00280	Valine, leucine and isoleucine degradation	2/21	0.357635	2
	ko00051	Fructose and mannose metabolism	6/374	0.985181	6		ko00053	Ascorbate and aldarate metabolism	1/21	0.357635	1
	ko00710	Carbon fixation in photosynthetic organisms	6/374	0.985181	6		ko00071	Fatty acid degradation	1/21	0.357635	1
	ko00400	Phenylalanine, tyrosine and tryptophan biosynthesis	6/374	0.985181	6		ko00460	Cyanoamino acid metabolism	1/21	0.357635	1
	ko03050	Proteasome	6/374	0.985181	6		ko00030	Pentose phosphate pathway	1/21	0.357635	1
	ko04146	Peroxisome	5/374	0.985181	5		ko00310	Lysine degradation	1/21	0.357635	1
	ko00562	Inositol phosphate metabolism	5/374	0.985181	5		ko00590	Arachidonic acid metabolism	1/21	0.357635	1
	ko00260	Glycine, serine and threonine metabolism	5/374	0.985181	5		ko00290	Valine, leucine and isoleucine biosynthesis	1/21	0.357635	1
	ko00061	Fatty acid biosynthesis	5/374	0.985181	5		ko00340	Histidine metabolism	1/21	0.357635	1
	ko03440	Homologous recombination	5/374	0.985181	5	MElightyellow	ko00561	Glycerolipid metabolism	6/40	0.00124759	6
	ko00970	Aminoacyl-tRNA biosynthesis	5/374	0.985181	5		ko03013	RNA transport	1/40	0.816851	1
	ko02010	ABC transporters	5/374	0.985181	5		ko00500	Starch and sucrose metabolism	1/40	0.807426	1
	ko00053	Ascorbate and aldarate metabolism	5/374	0.985181	5		ko04144	Endocytosis	3/40	0.379469	3
	ko00790	Folate biosynthesis	5/374	0.985181	5		ko03040	Spliceosome	2/40	0.64894	2
	ko00563	Glycosylphosphatidylinositol (GPI)-anchor biosynthesis	5/374	0.985181	5		ko00190	Oxidative phosphorylation	1/40	0.730674	1
	ko03060	Protein export	5/374	0.985181	5		ko00040	Pentose and glucuronate interconversions	1/40	0.730674	1
	ko00620	Pyruvate metabolism	4/374	0.988641	4		ko00480	Glutathione metabolism	1/40	0.730674	1
	ko04120	Ubiquitin mediated proteolysis	4/374	0.985181	4		ko00520	Amino sugar and nucleotide sugar metabolism	2/40	0.579756	2
	ko00941	Flavonoid biosynthesis	4/374	0.985181	4		ko00564	Glycerophospholipid metabolism	5/40	0.0313793	5
	ko00380	Tryptophan metabolism	4/374	0.985181	4		ko00620	Pyruvate metabolism	1/40	0.728077	1
	ko00900	Terpenoid backbone biosynthesis	4/374	0.985181	4		ko00270	Cysteine and methionine metabolism	2/40	0.565347	2
	ko00130	Ubiquinone and other terpenoid-quinone biosynthesis	4/374	0.985181	4		ko00230	Purine metabolism	1/40	0.697104	1
	ko00630	Glyoxylate and dicarboxylate metabolism	4/374	0.985181	4		ko00562	Inositol phosphate metabolism	1/40	0.680113	1
	ko00250	Alanine, aspartate and glutamate metabolism	4/374	0.985181	4		ko00260	Glycine, serine and threonine metabolism	1/40	0.680113	1
	ko00510	N-Glycan biosynthesis	4/374	0.985181	4		ko00860	Porphyrin and chlorophyll metabolism	1/40	0.659037	1
	ko00071	Fatty acid degradation	4/374	0.985181	4		ko04070	Phosphatidylinositol signaling system	1/40	0.658688	1
	ko00030	Pentose phosphate pathway	4/374	0.985181	4		ko00900	Terpenoid backbone biosynthesis	2/40	0.379469	2
	ko00770	Pantothenate and CoA biosynthesis	4/374	0.985181	4		ko00240	Pyrimidine metabolism	1/40	0.658688	1
	ko00020	Citrate cycle (TCA cycle)	3/374	0.985181	3		ko00592	alpha-Linolenic acid metabolism	2/40	0.379469	2
	ko00240	Pyrimidine metabolism	3/374	0.985181	3		ko00052	Galactose metabolism	1/40	0.658688	1
	ko00052	Galactose metabolism	3/374	0.985181	3		ko00970	Aminoacyl-tRNA biosynthesis	2/40	0.379469	2
	ko00592	alpha-Linolenic acid metabolism	3/374	0.985181	3		ko00330	Arginine and proline metabolism	1/40	0.658688	1
	ko03430	Mismatch repair	3/374	0.985181	3		ko00410	beta-Alanine metabolism	1/40	0.658688	1
	ko04145	Phagosome	3/374	0.985181	3		ko00710	Carbon fixation in photosynthetic organisms	3/40	0.112282	3
	ko03410	Base excision repair	3/374	0.985181	3		ko00051	Fructose and mannose metabolism	1/40	0.658688	1
	ko00460	Cyanoamino acid metabolism	3/374	0.985181	3		ko00400	Phenylalanine, tyrosine and tryptophan biosynthesis	1/40	0.64894	1
	ko04130	SNARE interactions in vesicular transport	3/374	0.985181	3		ko00510	N-Glycan biosynthesis	1/40	0.64894	1
	ko01040	Biosynthesis of unsaturated fatty acids	3/374	0.985181	3		ko00565	Ether lipid metabolism	2/40	0.266068	2
	ko00910	Nitrogen metabolism	3/374	0.985181	3		ko00030	Pentose phosphate pathway	2/40	0.262827	2
	ko00600	Sphingolipid metabolism	3/374	0.985181	3		ko00760	Nicotinate and nicotinamide metabolism	1/40	0.576836	1
	ko00340	Histidine metabolism	3/374	0.985181	3		ko00920	Sulfur metabolism	2/40	0.15144	2
	ko00330	Arginine and proline metabolism	2/374	0.985181	2		ko03010	Ribosome	1/40	0.837135	1
	ko00410	beta-Alanine metabolism	2/374	0.985181	2		ko00340	Histidine metabolism	1/40	0.503536	1
	ko00350	Tyrosine metabolism	2/374	0.985181	2	MEskyblue	ko04141	Protein processing in endoplasmic reticulum	1/12	0.417834	1
	ko00280	Valine, leucine and isoleucine degradation	2/374	0.985181	2		ko00940	Phenylpropanoid biosynthesis	1/12	0.417834	1
	ko00360	Phenylalanine metabolism	2/374	0.985181	2		ko03013	RNA transport	1/12	0.417834	1
	ko00640	Propanoate metabolism	2/374	0.985181	2		ko00190	Oxidative phosphorylation	1/12	0.371983	1
	ko00565	Ether lipid metabolism	2/374	0.985181	2		ko00564	Glycerophospholipid metabolism	1/12	0.353325	1
	ko00220	Arginine biosynthesis	2/374	0.985181	2		ko00941	Flavonoid biosynthesis	1/12	0.272343	1
	ko00945	Stilbenoid, diarylheptanoid and gingerol biosynthesis	2/374	0.985181	2		ko00195	Photosynthesis	1/12	0.25434	1
	ko03020	RNA polymerase	2/374	0.985181	2		ko00630	Glyoxylate and dicarboxylate metabolism	1/12	0.25434	1
	ko00730	Thiamine metabolism	2/374	0.985181	2		ko03022	Basal transcription factors	1/12	0.25434	1
	ko00310	Lysine degradation	2/374	0.985181	2		ko03420	Nucleotide excision repair	1/12	0.25434	1
	ko00590	Arachidonic acid metabolism	2/374	0.985181	2		ko00710	Carbon fixation in photosynthetic organisms	1/12	0.25434	1
	ko00908	Zeatin biosynthesis	2/374	0.985181	2		ko00460	Cyanoamino acid metabolism	1/12	0.25434	1
	ko04136	Autophagy - other	1/374	0.985181	1		ko00030	Pentose phosphate pathway	1/12	0.25434	1
	ko00906	Carotenoid biosynthesis	1/374	0.985181	1		ko00563	Glycosylphosphatidylinositol (GPI)-anchor biosynthesis	1/12	0.25434	1
	ko00100	Steroid biosynthesis	1/374	0.985181	1		ko00910	Nitrogen metabolism	1/12	0.25434	1
	ko00513	Various types of N-glycan biosynthesis	1/374	0.985181	1		ko03010	Ribosome	1/12	0.417834	1
	ko00760	Nicotinate and nicotinamide metabolism	1/374	0.985181	1
	ko00904	Diterpenoid biosynthesis	1/374	0.985181	1
	ko00950	Isoquinoline alkaloid biosynthesis	1/374	0.985181	1
	ko00999	Biosynthesis of secondary metabolites - unclassified	1/374	0.985181	1
	ko00290	Valine, leucine and isoleucine biosynthesis	1/374	0.985181	1
	ko00511	Other glycan degradation	1/374	0.985181	1
	ko00670	One carbon pool by folate	1/374	0.985181	1

## Sheet: TableS4
Supplementary Table 4. Details of hub genes in the five modules
MEblue	degree.layout	fromNode	name	shared name	toNode
	245	AsqAEX002606.1	LRR-RSK	Protein kinase domain-containing protein	MSTRG.8350.2
	217	MSTRG.11165.1	POD	Peroxidase	MSTRG.17609.2
	186	MSTRG.16146.4	FAR1	Protein FAR1-RELATED SEQUENCE	MSTRG.4066.2
	150	MSTRG.11872.1	Kinesin-like protein	Kinesin-like protein	MSTRG.12420.1
	127	MSTRG.9497.1	GATA5	GATA transcription factor	MSTRG.9497.1
	106	MSTRG.5858.1	ET2	protein EFFECTOR OF TRANSCRIPTION 2	MSTRG.5858.1
	104	AsqAEX022828.1	ARF18	Auxin response factor	AsqAEX022828.1
	93	MSTRG.18317.2	VOZ1	Vascular plant one zinc finger protein	MSTRG.18317.2
	92	AsqAEX018337.1	CAD6	Cinnamyl alcohol dehydrogenase	AsqAEX018337.1
	92	MSTRG.11052.3	C3H56	zinc finger CCCH domain-containing protein 56-like	MSTRG.11052.3
	89	AsqAEX002310.1	PMT2	S-adenosyl-L-methionine-dependent methyltransferases superfamily protein	MSTRG.8105.4
	82	MSTRG.13013.3	ABC1 domain-containing protein	ABC1 domain-containing protein	MSTRG.13013.3
	81	MSTRG.19035.3	CHI	Chalcone-flavanone isomerase family protein	MSTRG.19035.3
	73	MSTRG.18343.1	WRKY51	WRKY protein	MSTRG.18343.1
	69	AsqAEX017999.1	NAC29	NAC domain-containing protein	AsqAEX017999.1
	68	bHLH	bHLH	BHLH domain-containing protein	MSTRG.735.3
	66	MSTRG.3410.1	B3_REM16	B3 domain-containing protein	MSTRG.16919.1
	61	AsqAEX003161.1	RBR-type E3 ubiquitin transferase	RBR-type E3 ubiquitin transferase	MSTRG.10322.2
	59	MSTRG.17379.1	AP3_beta-A	Phosphoinositide phosphatase family protein	MSTRG.17379.4
	57	AsqAEX021447.1	CYP81B2	Cytochrome P450	MSTRG.13643.1
	57	MSTRG.4955.1	Trihelix_ASR3	Myb-like domain-containing protein	MSTRG.4955.1
	52	AsqAEX022953.1	C4H	Trans-cinnamate 4-monooxygenase	AsqAEX022953.1
	51	AsqAEX006593.1	COMT_1	Caffeic acid 3-O-methyltransferase	MSTRG.3588.1
	50	MSTRG.11327.1	COMT_2	O-methyltransferase family protein	MSTRG.11327.1
	46	MSTRG.6013.5	B3_REM13	B3 domain-containing protein REM13	MSTRG.6013.5
	43	MSTRG.19932.3	Cytochrome b5	cytochrome b5-like	MSTRG.19932.3
	42	MSTRG.2464.3	B3_REM16	B3 domain-containing protein REM16-like	MSTRG.2464.3
	41	MSTRG.12741.3	Ethylene receptor	Ethylene receptor	MSTRG.12741.3
	40	MSTRG.20847.3	C2H2 domain-containing protein	C2H2-type domain-containing protein	MSTRG.20847.3
	38	MSTRG.9082.3	UBC	Ubiquitin conjugating enzyme	MSTRG.9082.2
	37	MSTRG.20148.17	MAPK2	Mitogen-activated protein kinase	MSTRG.7880.2
	34	AsqAEX019912.1	MYB_PHL7	HTH myb-type domain-containing protein	MSTRG.14471.3
	19	MSTRG.15252.1	LOB6	LOB domain-containing protein	MSTRG.15252.1
	18	MSTRG.2558.1	WRKY75	WRKY DNA-binding protein 75	MSTRG.2558.1
	17	MSTRG.5674.2	YABBY5	YABBY protein	MSTRG.5674.2
	16	AsqAEX007926.1	CHS	Chalcone synthase	AsqAEX007926.1
	13	AsqAEX006994.1	bHLH30	BHLH family protein	AsqAEX006994.1
	12	AsqAEX019883.1	Trihelix_GT-2	Trihelix transcription factor GT-2 like	AsqAEX019883.1
	11	ABI5_2	ABI5_2	ABSCISIC ACID-INSENSITIVE 5-like protein 2	bHLH94
	8	AsqAEX006914.1	MYB_DIVARICATA	Mitochondrial phosphate carrier protein
	7	AsqAEX017246.1	bHLH94	basic helix-loop-helix (bHLH) DNA-binding superfamily protein	MSTRG.20467.1
	6	AsqAEX002908.1	MYB_AS1	Myb family transcription factor	AsqAEX002908.1
	1	bHLH3	bHLH3	Transcription factor bHLH3	AsqAEX001769.1
MEskyblue	15	MSTRG.16003.4	VTE6	"protein VTE6, chloroplastic-like"	MSTRG.16003.4
	13	MSTRG.2686.2	WDR6	WDR6	MSTRG.2686.2
	11	MSTRG.21618.3	MLO9	MLO-like protein	MSTRG.21618.3
	11	MSTRG.21078.2	GPI mannosyltransferase 3	Mannosyltransferase	MSTRG.21078.2
	10	MSTRG.16504.2	uncharacterized protein LOC110789581	PPR containing protein (DUF179)	MSTRG.16504.2
	10	AsqAEX003821.1	uncharacterized protein LOC110800398	Acyl-CoA dehydrogenase
	6	MSTRG.18156.7	APETALA 2	Floral homeotic protein APETALA 2	MSTRG.18156.7
	6	MSTRG.11021.6	AP2/ERF and B3 domain-containing transcription factor	1-phosphatidylinositol-3-phosphate 5-kinase	MSTRG.11021.6
	5	MSTRG.599.1	LDOX	Leucoanthocyanidin dioxygenase 2	MSTRG.599.1
	5	AsqAEX016514.1	DnaJ protein homolog 2	DnaJ protein	AsqAEX016514.1
	4	MSTRG.20148.7	MAPK	MAPK	MSTRG.20148.7
	4	MSTRG.15364.8	CCR	Cinnamoyl-CoA reductase	MSTRG.15364.8
	4	AsqAEX020987.1	disease resistance protein	AAA domain-containing protein	AsqAEX020987.1
	4	MSTRG.8405.2	E3 ubiquitin ligase BIG BROTHER-related-like protein	E3 ubiquitin ligase BIG BROTHER-related-like protein	MSTRG.8405.2
	3	MSTRG.13724.4	C3H25	Zinc finger ccch domain-containing protein 25
	3	AsqAEX022347.7	ERD4	Early-responsive to dehydration stress protein (ERD4)	AsqAEX022347.7
	2	MSTRG.15299.11	HAPLESS 2	protein HAPLESS 2	MSTRG.15299.11
MEfloralwhite	31	MSTRG.20854.5	Mitochondrial transcription termination factor family protein	Mitochondrial transcription termination factor family protein	MSTRG.20854.5
	23	MSTRG.3680.4	bHLH18	basic helix-loop-helix (bHLH) DNA-binding superfamily protein	MSTRG.3680.4
	20	MSTRG.21843.1	bHLH51	MSTRG.21843.1	MSTRG.21843.1
	16	AsqAEX013795.3	uncharacterized protein LOC110684934	Peptidylprolyl isomerase	AsqAEX013795.3
	14	AsqAEX013947.1	uncharacterized protein LOC110789999	Metallophos domain-containing protein	AsqAEX013947.1
	14	MSTRG.3423.3	Ty3/gypsy retrotransposon protein	Glutamate carboxypeptidase 2	MSTRG.3423.3
	13	AsqAEX008262.2	ALBINO3-like protein 1, chloroplastic	ALBINO3-like protein 1, chloroplastic
	12	AsqAEX002897.1	YUCCA5	Flavin-containing monooxygenase	AsqAEX002897.1
	10	AsqAEX004733.4	PMT3	S-adenosyl-L-methionine-dependent methyltransferases superfamily protein	AsqAEX004733.4
	9	AsqAEX014770.2	uncharacterized protein LOC104883100	Sugar transporter ERD6	AsqAEX014770.2
	8	AsqAEX009988.3	folate-biopterin transporter 4	folate-biopterin transporter 4
	6	MSTRG.4310.2	ATP phosphoribosyltransferase	ATP phosphoribosyltransferase	MSTRG.4310.2
	6	MSTRG.19496.2	NAD kinase 2	NAD kinase	MSTRG.19496.2
	5	MSTRG.5101.1	microtubule-associated protein futsch	Serine-rich adhesin for platelets like	MSTRG.5101.1
	5	AsqAEX008262.2	Membrane protein insertase YidC	Membrane protein insertase YidC	AsqAEX008262.2
	4	AsqAEX010983.1	uncharacterized protein LOC104890919	adenine phosphoribosyltransferase-like protein%2C putative (DUF2358)
	4	AsqAEX006211.1	protein KTI12 homolog	protein KTI12 homolog
	4	AsqAEX005949.1	Maternal effect embryo arrest 59	uncharacterized protein LOC104894892
	4	MSTRG.14888.2	CHROMATIN REMODELING 20	ATP-dependent helicase ATRX	MSTRG.14888.2
	3	AsqAEX021154.1	Retrovirus-related Pol polyprotein from transposon TNT 1-94	protein NRT1/ PTR FAMILY 5.6-like
	3	AsqAEX003186.1	LRR-RSK	LRR receptor-like serine/threonine-protein kinase
	3	MSTRG.19803.1	Retrovirus-related Pol polyprotein from transposon TNT 1-94	sucrose transport protein	MSTRG.19803.1
	3	MSTRG.10947.19	uncharacterized protein LOC109135208	protein DEFECTIVE IN MERISTEM SILENCING 3	MSTRG.10947.19
MElightyellow	258	MSTRG.2824.1	Glycerophosphodiester phosphodiesterase	Glycerophosphodiester phosphodiesterase	MSTRG.2824.1
	244	MSTRG.8455.1	Pyridoxal phosphate phosphatase-related protein	Pyridoxal phosphate phosphatase-related protein	MSTRG.8455.1
	218	MSTRG.21000.3	Purple acid phosphatase	Purple acid phosphatase	MSTRG.5619.2
	173	MSTRG.17541.6	UTP-glucose-1-phosphate uridylyltransferase 3, chloroplastic	"UTP--glucose-1-phosphate uridylyltransferase 3, chloroplastic-like"	MSTRG.17541.6
	155	MSTRG.4439.9	Protein kinase domain-containing protein	Protein kinase domain-containing protein	MSTRG.9299.1
	150	MSTRG.15607.2	Phospholipase	Phospholipase	MSTRG.15607.2
	118	MSTRG.12134.3	Reticulon-like protein	Reticulon-like protein	MSTRG.12134.3
	110	AsqAEX018895.1	SPX domain-containing protein	SPX domain-containing protein	AsqAEX018895.1
	106	MSTRG.4312.2	magnesium transporter NIPA (DUF803)	magnesium transporter NIPA (DUF803)	MSTRG.4312.2
	84	MSTRG.8131.1	Phosphotyrosine protein phosphatases superfamily protein	Phosphotyrosine protein phosphatases superfamily protein	MSTRG.8131.1
	84	MSTRG.12129.4	S-type anion channel SLAH2-like	S-type anion channel SLAH2-like	MSTRG.12129.2
	81	MSTRG.1424.3	D-inositol 3-phosphate glycosyltransferase	D-inositol 3-phosphate glycosyltransferase	MSTRG.1424.3
	67	AsqAEX019501.1	Arginyl-tRNA synthetase	Arginyl-tRNA synthetase	AsqAEX019501.1
	66	AsqAEX007412.1	fold protein	fold protein	AsqAEX007412.1
	58	AsqAEX000916.1	Pectin lyase-like superfamily protein	Pectin lyase-like superfamily protein	AsqAEX000916.1
	58	MSTRG.10760.1	Rho GDP-dissociation inhibitor 1	Rho GDP-dissociation inhibitor 1	MSTRG.10760.1
	57	MSTRG.8374.1	alpha/beta-Hydrolases superfamily protein	alpha/beta-Hydrolases superfamily protein	MSTRG.8374.1
	56	MSTRG.6932.5	Magnesium transporter CorA-like family protein	Magnesium transporter CorA-like family protein	MSTRG.6932.5
	54	AsqAEX018810.1	Monogalactosyldiacylglycerol synthase	Monogalactosyldiacylglycerol synthase	AsqAEX018810.1
MElightgreen	72	MSTRG.8122.5	myosin-G heavy chain-like protein	myosin-G heavy chain-like protein	MSTRG.8122.5
	52	MSTRG.20006.1	protein NRT1/ PTR FAMILY 5.10-like	protein NRT1/ PTR FAMILY 5.10-like	MSTRG.20006.1
	47	MSTRG.10642.2	Protein NRT1/ PTR FAMILY 1.1	Protein NRT1/ PTR FAMILY 1.1	MSTRG.10642.2
	37	MSTRG.6084.8	Alpha/beta-Hydrolases superfamily protein	"Alpha/beta-Hydrolases superfamily protein, putative"	MSTRG.6084.8
	34	AsqAEX004809.1	alpha/beta-Hydrolases superfamily protein	alpha/beta-Hydrolases superfamily protein	AsqAEX004809.1
	32	MSTRG.1382.2	Haloacid dehalogenase-like hydrolase (HAD) superfamily protein	Haloacid dehalogenase-like hydrolase (HAD) superfamily protein	MSTRG.6101.4
	32	MSTRG.19571.5	carboxyvinyl-carboxyphosphonate phosphorylmutase, chloroplastic	"carboxyvinyl-carboxyphosphonate phosphorylmutase, chloroplastic-like"	MSTRG.19571.5
	29	MSTRG.2955.2	Unknown protein	Unknown protein	MSTRG.2955.2
	28	MSTRG.11116.5	non-symbiotic hemoglobin 2-like	non-symbiotic hemoglobin 2-like	MSTRG.11116.5
	28	MSTRG.5710.2	Zinc-binding dehydrogenase family protein	Zinc-binding dehydrogenase family protein	MSTRG.5710.2
	27	MSTRG.17794.3	Pentatricopeptide repeat-containing protein	Pentatricopeptide repeat-containing protein	MSTRG.3027.5
	24	MSTRG.6075.4	Cupin_5 domain-containing protein	Cupin_5 domain-containing protein	MSTRG.6075.4
	22	MSTRG.10313.7	Carboxyl-terminal-processing peptidase 3, chloroplastic	Carboxyl-terminal-processing peptidase 3, chloroplastic	MSTRG.10313.7
	20	MSTRG.19556.7	ACT domain repeat 3	ACT domain repeat 3	MSTRG.19556.5
	19	AsqAEX013462.3	Photolyase/cryptochrome alpha/beta domain-containing protein	Photolyase/cryptochrome alpha/beta domain-containing protein	AsqAEX013462.3
	19	MSTRG.11416.4	Trehalose 6-phosphate phosphatase	Trehalose 6-phosphate phosphatase	MSTRG.11416.4
	17	AsqAEX023169.3	tRNA-dihydrouridine(20/20a) synthase	tRNA-dihydrouridine(20/20a) synthase	AsqAEX023169.3
	17	MSTRG.17740.1	PPPDE putative thiol peptidase family protein	PPPDE putative thiol peptidase family protein	MSTRG.17740.1
	16	AsqAEX022264.3	Protein LNK3	Protein LNK3	AsqAEX022264.3
	16	MSTRG.18952.11	Poly [ADP-ribose] polymerase	Poly [ADP-ribose] polymerase	MSTRG.18952.11
	15	MSTRG.20915.5	Isochorismate synthase	Isochorismate synthase	MSTRG.20915.5
